# Supplementary material for: A novel nested polymerase chain reaction targeting the testis-specific protein Y-encoded family of genes for high sensitivity of recent semen exposure detection: Comparison with four other assays of semen detection
Source: PLoS One. 2019 Jul 25;14(7):e0220326. doi: 10.1371/journal.pone.0220326 (PMC6657882; doi:10.1371/journal.pone.0220326)
Supplement: S1 Table — This file contains the minimal anonymized data set necessary to replicate the study findings. (XLSX) [file pone.0220326.s001.xlsx]

## Sheet: Feuil1
IN	Age	Nation	Educ	Marital	Contra	Menses2	Douche2	Sex2	No_condom2	Break2	Unprotected2	Menses14	Douche14	Sex14	No_condom14	Break14	Unprotected14	PSA	q_SRY_R1	q_SRY_R2	q_SRY_R3	q_SRY_R4	q_SRY_R5	q_SRY	q_SRY_quant	s_SRY	s_TSPY	n_TSPY	n_TSPY_cat
7	44	0	0	1	0	.	.	1	0	1	1	.	.	1	1	1	1	0	0	0	0	0	0	0	0	0	.	.	.
10	52	1	2	2	0	.	.	1	0	0	0	.	.	1	0	0	0	0	0	0	0	0	0	0	0	0	0	0	0
19	33	0	0	1	3	.	.	1	0	0	0	.	.	1	1	1	1	1	2.04582	1.60595	1.63099	2.51348	3.69335	1	1	1	1	1	3
22	31	3	0	1	0	.	.	1	0	0	0	.	.	1	1	0	1	1	0	0	0.971428	0	0	1	0	1	1	1	3
40	33	3	2	0	0	.	.	1	0	0	0	.	.	1	0	1	1	0	0	0	0	0	0	0	0	0	0	0	0
46	29	4	1	3	0	.	.	0	0	0	0	.	.	1	0	0	0	0	0	0	0	0	0	0	0	0	0	1	3
54	37	3	2	0	1	.	.	1	0	0	0	.	.	1	0	0	0	0	0	0	0	0	0	0	0	0	0	0	0
68	35	0	0	2	.	1	1	0	0	0	0	1	1	0	0	0	0	1	0	0	0	0	0.886726	1	0	0	1	1	3
79	50	0	0	1	1	.	.	1	.	0	0	.	.	1	0	0	0	0	0	0	0	0	0	0	0	1	0	1	2
91	20	0	0	1	0	.	.	1	1	0	1	.	.	1	1	0	1	1	0	0	0	0	1.09277	1	0	1	0	1	3
101	51	0	1	1	0	.	.	1	0	0	0	.	.	1	0	0	0	0	0	0	0	0	0	0	0	1	0	0	0
105	28	3	1	0	2	.	.	1	1	.	1	.	.	1	1	.	1	1	0	0	1.91613	2.95685	0	1	0	1	1	1	3
125	19	4	0	0	0	.	.	0	0	0	0	.	.	1	1	0	1	0	0	0	0	0	0	0	0	0	.	0	0
135	28	2	0	1	0	.	.	1	0	0	0	.	.	1	.	.	.	0	0	0	0	0	0	0	0	0	0	1	1
151	29	0	2	1	0	.	.	1	0	0	0	.	.	1	0	0	0	0	0	0	0	0	0	0	0	0	0	0	0
165	46	2	1	1	0	.	.	0	0	0	0	.	.	1	0	0	0	0	0	0	0	0	0	0	0	0	0	1	1
166	27	3	2	1	0	.	.	1	0	0	0	.	.	1	0	0	0	0	0	0	0	0	0	0	0	0	0	0	0
191	35	4	0	1	0	0	1	1	0	0	0	1	1	1	0	0	0	0	0	0	0	0	0	0	0	0	0	1	1
205	40	3	2	0	2	.	1	1	0	0	0	.	1	1	0	0	0	0	0	0	0	0	0	0	0	0	0	1	1
207	32	0	2	0	0	.	.	1	1	0	1	.	.	1	1	0	1	0	0	0	0	0	0	0	0	0	0	0	0
243	39	4	0	1	2	0	1	1	0	0	0	1	1	1	0	0	0	1	0	0	0	3.65317	0	1	0	1	1	1	3
251	29	2	2	1	0	.	1	0	0	0	0	.	1	1	1	0	1	1	0	0	0	0	0	0	0	0	0	1	1
262	29	4	2	1	2	0	1	1	1	0	1	0	1	1	1	0	1	1	2.86542	0	4.24715	1.57131	3.03395	1	1	1	1	1	3
266	48	2	2	1	1	1	1	1	0	0	0	1	1	1	0	0	0	0	0	0	0	0	0	0	0	0	0	1	1
271	42	0	0	1	1	0	1	0	0	0	0	0	1	0	0	0	0	0	0	0	0	0	0	0	0	0	0	0	0
279	25	0	2	0	0	0	1	1	1	0	1	0	1	1	1	0	1	1	0	0.586748	0	0	0	1	0	0	1	1	3
288	34	0	1	1	2	0	1	1	0	0	0	0	1	1	0	0	0	1	0	0	0	0	0	0	0	0	0	1	1
306	38	3	3	0	0	0	1	1	0	0	0	0	1	1	0	0	0	0	0	0	0	0	0	0	0	0	0	0	0
313	49	2	1	1	0	0	1	1	0	0	0	1	1	1	0	0	0	0	0	0	0	0	0	0	0	0	0	1	1
315	24	4	1	0	0	0	1	1	0	1	1	0	1	1	0	1	1	1	0.846395	1.31212	0.676124	0.92059	0	1	1	1	1	1	3
323	41	0	0	1	0	0	1	1	0	0	0	0	1	1	0	0	0	0	0	0	0	0	0	0	0	0	0	1	1
330	32	0	1	0	0	0	1	0	0	0	0	1	1	1	0	0	0	0	0	0	0	0	0	0	0	0	0	1	1
334	25	2	1	0	2	0	1	0	0	0	0	0	1	1	0	0	0	0	0	0	0	0	0	0	0	0	0	0	0
335	39	0	1	0	0	0	1	1	1	0	1	1	1	1	1	0	1	1	0	1.92253	0	0	0.653864	1	0	0	1	1	3
341	38	4	1	1	0	0	1	1	1	0	1	1	1	1	1	0	1	1	0	0	0	0.809787	0	1	0	0	0	1	3
362	23	0	2	2	0	0	1	1	0	0	0	0	1	1	0	1	1	1	0	0	0	1.13148	0	1	0	0	0	1	3
366	42	0	0	2	3	0	1	1	0	0	0	0	1	1	1	0	1	1	1.45463	3.04856	3.96441	0.91557	3.61223	1	1	1	1	1	3
374	50	0	0	1	0	0	1	1	0	1	1	0	1	1	0	1	1	0	0	0	0	0	0	0	0	0	0	0	0
392	29	4	1	0	2	0	1	1	0	0	0	0	1	1	0	.	.	1	0	0	0	0	0	0	0	0	1	1	3
395	25	0	2	1	2	.	1	1	0	0	0	.	1	1	0	0	0	1	0	0	0	0	0	0	0	0	0	1	1
398	36	2	0	1	0	0	1	1	0	0	0	0	1	1	0	0	0	0	0	0	0	0	0	0	0	0	0	1	1
401	20	0	1	1	2	0	1	0	0	0	0	1	1	0	0	0	0	0	0	0	0	0	0	0	0	0	0	0	0
413	26	4	0	0	1	0	1	0	0	0	0	0	1	1	1	.	1	0	0	0	0	0	0	0	0	0	1	1	2
418	18	0	0	1	1	0	1	1	1	0	1	0	1	1	1	0	1	1	0	0	0	0	0	0	0	0	0	1	1
422	43	0	1	1	1	0	1	1	1	0	1	1	1	1	1	1	1	1	0	0	0.939006	1.05321	0	1	0	0	1	1	3
